# Supplementary material for: Metagenomic analysis reveals distinct patterns of gut lactobacillus prevalence, abundance, and geographical variation in health and disease
Source: Gut Microbes. 2020 Sep 28;12(1):1822729. doi: 10.1080/19490976.2020.1822729 (PMC7524322; doi:10.1080/19490976.2020.1822729)
Supplement: Supplemental Material [file KGMI_A_1822729_SM9159.zip]

Archive with 9 entries (8 files):
- Supplementary information/
- Supplementary information/Revised2_SupplementaryTableS4.pdf
- Supplementary information/Revised_SupplementaryTableS1.pdf
- Supplementary information/Revised_SupplementaryTableS2.pdf
- Supplementary information/Revised_SupplementaryTableS3.pdf
- Supplementary information/Revised_SupplementaryTableS5.pdf
- Supplementary information/Revised_SupplementaryTableS6.pdf
- Supplementary information/Revised_SupplementaryTableS7.pdf
- Supplementary information/SupplementaryFiguresDoc.pdf
